# Supplementary material for: Subtyping Early Parkinson’s Disease by Mapping Cognitive Profiles to Brain Atrophy with Visual MRI Ratings
Source: Brain Sci. 2025 Jul 15;15(7):751. doi: 10.3390/brainsci15070751 (PMC12294059; doi:10.3390/brainsci15070751)
Supplement: Supplementary file 1 [file brainsci-15-00751-s001.zip]

Archive with 1 entries (1 files):
- brainsci-3682500-supplementary.pdf
